# Supplementary material for: Barriers and Facilitators for Implementing Music Interventions in Care Homes for People with Dementia and Depression: Process Evaluation Results of the Multinational Cluster-Randomized MIDDEL Trial
Source: Behav Sci (Basel). 2025 Jul 23;15(8):1004. doi: 10.3390/bs15081004 (PMC12383086; doi:10.3390/bs15081004)
Supplement: Supplementary file 1 [file behavsci-15-01004-s001.zip]

Archive with 2 entries (2 files):
- Supplemental BS File S2. Staff survey.pdf
- Supplemental BS File S1. Explanatory note survey development.pdf
